# Supplementary material for: Association of Meibomian Gland Dysfunction with Oral Statin Use
Source: J Clin Med. 2022 Aug 8;11(15):4632. doi: 10.3390/jcm11154632 (PMC9369571; doi:10.3390/jcm11154632)
Supplement: Supplementary file 1 [file jcm-11-04632-s001.zip]

Archive with 1 entries (1 files):
- jcm-1818607-supplementary.pdf
